# Supplementary material for: High-resolution data on mesoscale dynamics of the Caspian Sea upper layer, obtained in a numerical reconstruction
Source: Data Brief. 2020 Mar 23;30:105368. doi: 10.1016/j.dib.2020.105368 (PMC7153301; doi:10.1016/j.dib.2020.105368)
Supplement: Multimedia component 1 [file mmc1.xml]

<?xml version="1.0" encoding="utf-8" standalone="no"?>
<data>
  <datasets>
    <author>gleb.gosm@gmail.com;glebruler@mail.ru</author>
    <type>1</type>
    <dataset>
      <name>SZ-COMPAS model: Southern Caspian Sea surface salinity in 2003-2005</name>
      <caption />
      <description>Surface salinity in Southern Caspian Sea reconstructed in 2003-2005 via SZ-COMPAS model, experiment #245. Salinity is used to trace surface dynamics and identify mesoscale patterns, e.g. eddies, jets, etc. One frame = 4 hours.</description>
      <filetype>
        <name />
      </filetype>
      <filesize />
      <source>0</source>
      <sourcename>Original Data</sourcename>
      <access>
        <type>1</type>
        <name>Data available in data repository</name>
        <reponame>TIB AV-Portal</reponame>
        <PersistentId>10.5446/44428 </PersistentId>
        <deeplinkurl>https://av.tib.eu/media/44428</deeplinkurl>
      </access>
    </dataset>
    <dataset>
      <name>SZ-COMPAS model: Middle Caspian Sea surface salinity in 2003-2005</name>
      <caption />
      <description>Surface salinity in Middle Caspian Sea reconstructed in 2003-2005 via SZ-COMPAS model, experiment #245. Salinity is used to trace surface dynamics and identify mesoscale patterns, e.g. eddies, jets, etc. One frame = 4 hours. Model grid resolution is 2 km. Abrupt drops in the salinity fields ("flashes") are associated with precipitation events.</description>
      <filetype>
        <name />
      </filetype>
      <filesize />
      <source>0</source>
      <sourcename>Original Data</sourcename>
      <access>
        <type>1</type>
        <name>Data available in data repository</name>
        <reponame>TIB AV-Portal</reponame>
        <PersistentId>10.5446/44533 </PersistentId>
        <deeplinkurl>https://av.tib.eu/media/44533</deeplinkurl>
      </access>
    </dataset>
    <dataset>
      <name>Caspian Sea currents, reconstructed in SZ-COMPAS OGCM, experiment #245</name>
      <caption />
      <description>The NetCDF files are: 3 files with instantaneous currents and 3 files with monthly mean currents (suffix “mm” in the file names). Each file corresponds to one of the three horizons (depths): 1 m, 7 m, and 15 m.</description>
      <filetype>
        <name />
      </filetype>
      <filesize />
      <source>0</source>
      <sourcename>Original Data</sourcename>
      <access>
        <type>1</type>
        <name>Data available in data repository</name>
        <reponame>Mendeley Data</reponame>
        <PersistentId>10.17632/st2grwnhmv.1 </PersistentId>
        <deeplinkurl>https://data.mendeley.com/datasets/st2grwnhmv/1</deeplinkurl>
      </access>
    </dataset>
  </datasets>
</data>
